# Supplementary material for: Bioactivity-driven fungal metabologenomics identifies antiproliferative stemphone analogs and their biosynthetic gene cluster
Source: Metabolomics. 2024 Aug 2;20(5):90. doi: 10.1007/s11306-024-02153-8 (PMC11296971; doi:10.1007/s11306-024-02153-8)
Supplement: Supplementary file 2 — Supplementary file2 (XLSX 15 KB) [file 11306_2024_2153_MOESM2_ESM.xlsx]

## Sheet: Sheet1
Plate map for high-throughput screening. Extracts were screened at 50 µg/mLagainst 5 cell lines, shown in Figure S17. Final concentrations of DMSO were 1% in each well. Designations of O, R, and C refer to the fungal growth medium (oats, rice, or cheerios).
	1	2	3	4	5	6	7	8	9	10	11	12	13	14	15	16	17	18	19	20	21	22	23	24
A		A2,A3,A4 : NRRL 792 O,R,C			A5,A5,A7: NRRL 13627 O,R,C			A8,A9,A10: NRRL 4775 O,R,C			11A,11B,11C: NRRL 31003 O,R,C	12A, 12B, 12C: A.ochraceoroseus O,R,C	A13,A14,A15: NRRL 1938 O,R,C,			A16,A17,A18: NRRL 4539 O,R,C			A19,A20,A21: ATCC 10500 O,R,C			22A,22B,22C NRRL 3392 O,R,C
B		B2,B3,B4: NRRL 1701 O,R,C			B5,B6,B7: NRRL 66509 O,R,C			B8,B9,B10: NRRL 82 O,R,C					B13,B14,B15: Blank O,R,C			B16,B17,B18: NRRL 239 O,R,C			B19,B20,B21: ATCC 48923 O,R,C
C		C2,C3,C4: NRRL 1075 O,R,C			C5,C6,C7: NRRL 5071 O,R,C			C8,C9,C10: ATCC 208.57 O,R,C					C13,C14,C15: NRRL 1923 O,R,C			C16,C17,C18: CBS 795.97 O,R,C			C19,C20,C21: NRRL 778 O,R,C
D		D2,D3,D4: NRRL 995 O,R,C			D5,D6,D7: NRRL 1786 O,R,C			D8,D9,D10: NRRL 4902 O,R,C			11D,11E,11F: NRRL 28157 O,R,C	12D,12E,12F: NRRL 756 O,R,C	D13,D14,D14: NRRL 5082 O,R,C			D16,D17,D18: NRRL 420 O,R,C			D19,D20,D21: ATCC 18224 O,R,C			22D,22E,22F: ATCC 1007 O,R,C
E		E2,E3,E4: NRRL 25690 O,R,C			E5,E6,E7: NRRL 22422 O,R,C			E8,E9,E10: NRRL 62501 O,R,C					E13,E14,E15: ATCC 10110 O,R,C			E16,E17,E18: NRRL 236 O,R,C			E19,E20,E21: ATCC 48735 O,R,C
F		F2,F3,F4: NRRL 1993 O,R,C			F5,F6,F7: NRRL 3647 O,R,C			F8,F9,F10: NRRL 54109 O,R,C					F13,F14,F15: NRRL 26010 O,R,C			F16,F17,F18: ATCC 20841 O,R,C			F29,F20,F21: NRRL 2571 O,R,C
G		G2,G3,G4: NRRL 5080 O,R,C			G5,G6,G7: NRRRL 1202 O,R,C			G8,G9,G10: ATCC MYA 4904 O,R,C			11G,11H,11I: NRRL 911 O,R,C	12G,12H,12I: NRRL 1001 O,R,C	G13,G14,H15: ATCC 200026 O,R,C			G16,G17,G18: NRRL 4734 O,R,C			G19,G20,G21: ATCC 10490 O,R,C
H		H2,H3,H4: NRRL 35451 O,R,C			H5,H6,H7: NRRL 62979 O,R,C			H8,H9,H10: NRRL 862 O,R,C					H13,H14,H15: ATCC 12072 O,R,C			H16,H17,H18: NRRL 35611 O,R,C			H19,H20,H21: ATCC 16872 O,R,C
I		I2,I3,I4: CBS 134.48 O,R,C			I5,I6,I7: NRRL 4744 O,R,C			I8,I9,I10: Blank organic O,R,C					I13,I14,I15: NRRL 13000 O,R,C			I16,I17,I18: ATCC 10419 O,R,C			I19,I20,I21: CBS 544.65 O,R,C
J		J2,J3,J4: NRRL 741 O,R,C			J5,J6,J7: NRRL 2016 O,R,C			J8,J9,J10: NRRL 2008 O,R,C			11J,11K,11L: NRRL 737 O,R,C	12J,12K,12L: NRRL 66628 O,R,C	J13,J14,J15: NRRL 6135 O,R,C			J16,J17,J18: ATCC 96836 O,R,C			J19,J20,J21: ATCC 10864 O,R,C
K		K2,K3,K4: NRRL 3503 O,R,C			K5,K6,K7: NRRL 89 O,R,C			K8,K9,K10: ATCC 64958 O,R,C					K13,K14,K15: NRRL 4769 O,R,C			K16,K17,K18: NRRL 1078 O,R,C			K19,K20,K21: CBS 172.66 O,R,C
L		L2,L3,L4: CBS 506.56 O,R,C			L5,L6,L7: NRRL 227 O,R,C			L8,L9,L10: NRRL 6321 O,R,C					L13,L14,L15: NRRL 25528 O,R,C			L16,L17,L18: ATCC 48694 O,R,C			L19,L20,L21: NRRL 21882 O,R,C
M		I2,I3,I4: NRRL 4568 O,R,C			M5,M6,M7: ATCC 48919 O,R,C			M8,M9,M10: CBS 101740 O,R,C			11M,11N,11O: A.niger O,R,C	12M,12N,12O: ATCC 12892 O,R,C	M13,M14,M15: NRRL 718 O,R,C			M16,M17,M18: A. brassicicola W1 O,R,C			M19,M20,M21: ATCC 64048 O,R,C
N		J2,J3,J4: NRRL 2074 O,R,C			N5,N6,N7: ATCC 1577 O,R,C			N8,N9,N10: NRRL 3405 O,R,C					N13,N14,N15: NRRL 4770 O,R,C			N16,N17,N18: NRRL 3411 O,R,C			N19,N20,N21: NRRL 4192 O,R,C
O		O2,O3,O4: NRRL 20747 O,R,C			O5,O6,O7: NRRL 5920 O,R,C			O8,O9,O10: NRRL 2048 O,R,C					O13,O14,O15: NRRL 35672 O,R,C			O16,O17,O18: Pe21 O,R,C			O19,O20,O21: ATCC 64974 O,R,C
P		P2,P3,P4: NRRL 5074 O,R,C			P5,P6,P7: ATCC 10409 O,R,C			P8,P9,P10: ATCC 13157 O,R,C					P13,P14,P15: ATCC 20542 O,R,C			P16,P17,P18: NRRL 31472 O,R,C			P19,P20,21: NRRL 36797 O,R,C
